# Supplementary material for: Z. morio Hemolymph Relieves E. coli-Induced Mastitis by Inhibiting Inflammatory Response and Repairing the Blood–Milk Barrier
Source: Int J Mol Sci. 2022 Oct 31;23(21):13279. doi: 10.3390/ijms232113279 (PMC9657162; doi:10.3390/ijms232113279)
Supplement: Supplementary file 1 [file ijms-23-13279-s001.zip]

Archive with 1 entries (1 files):
- ijms-1968687-supplementary.pdf
